# Supplementary material for: The Impact of Manufacturing Imperfections on the Performance of Metalenses and a Manufacturing-Tolerant Design Method
Source: Micromachines (Basel). 2022 Sep 16;13(9):1531. doi: 10.3390/mi13091531 (PMC9501371; doi:10.3390/mi13091531)
Supplement: Supplementary file 1 [file micromachines-13-01531-s001.zip]

Archive with 1 entries (1 files):
- micromachines-1866337-supplementary.pdf
